# Supplementary material for: Effects of compression running pants and treadmill running stages on knee proprioception and fatigue-related physiological responses in half-marathon runners
Source: Front Physiol. 2022 Dec 5;13:1035424. doi: 10.3389/fphys.2022.1035424 (PMC9768588; doi:10.3389/fphys.2022.1035424)
Supplement: Supplementary file 1 [file Table1.XLSX]

## Sheet: Research Data
Number	Sex	Age(age)	Height(cm)	Weight(kg)	BMI	week_volume(km)	Training_experience(year)	LRS_Heart.1	LRS_Heart.2	LRS_Heart.3	LRS_Heart.4	LRS_RPE.1	LRS_RPE.2	LRS_RPE.3	LRS_RPE.4	LRS_lactate.1	LRS_lactate.2	LRS_lactate.3	LRS_lactate.4	CRP_Heart.1	CRP_Heart.2	CRP_Heart.3	CRP_Heart.4	CRP_RPE.1	CRP_RPE.2	CRP_RPE.3	CRP_RPE.4	CRP_lactate.1	CRP_lactate.2	CRP_lactate.3	CRP_lactate.4	LRStotal_time1	CRPtotal_time2	CRPtime1	CRPtime2	CRPtime3	LRStime1	LRStime2	LRStime3	kneeAUC_LRS1	kneeAUC_LRS2	kneeAUC_LRS3	kneeAUC_LRS4	kneeAUC_CRP1	kneeAUC_CRP2	kneeAUC_CRP3	kneeAUC_CRP4
1	male	28	180	75	23.1	5	2	86	167	166	168	8	17	13	17	1.8	7.6	4.2	2.3	87	167	165	177	8	13	17	18	1.5	9.4	18.8	18.8	119	121	41	41	39	39	42	38	0.767	0.695	0.683	0.663	0.72	0.768	0.786	0.773
2	male	33	168	57	20.2	50	4	62	145	148	160	8	9	10	11	3.3	1.2	1.8	2.6	87	154	152	174	6	11	12	13	5.2	1.3	3.2	1.9	112	109	35	38	36	36	39	38	0.827	0.805	0.803	0.813	0.907	0.78	0.807	0.757
3	male	30	165	58.5	21.5	65	8	73	150	152	159	7	11	13	15	2	12	6.9	4.3	70	148	151	152	9	11	11	13	2.2	16.5	8.7	6.7	103	105	35	34	36	34	34	35	0.832	0.892	0.823	0.835	0.94	0.882	0.86	0.793
4	male	19	183	60	17.9	80	2	85	162	177	175	6	11	13	15	2.3	1.5	9	2.5	89	150	160	171	9	12	13	14	8.4	1.6	9.2	8.1	101	104	33	32	39	34	32	35	0.86	0.813	0.758	0.812	0.762	0.84	0.827	0.817
5	female	45	162	54	20.6	70	3	64	142	153	167	9	13	13	15	1.7	3.2	19	10	83	147	153	153	6	11	13	11	1.7	5.1	15.6	11	112	111	37	36	38	38	37	37	0.798	0.822	0.805	0.73	0.738	0.853	0.772	0.763
6	male	36	173	71	23.7	40	3	68	128	135	174	6	11	13	16	1.8	4	6.4	6.5	73	124	144	160	7	11	15	17	1.8	3.8	1.7	4.9	113	114	39	36	39	41	35	37	0.768	0.755	0.811	0.843	0.827	0.73	0.838	0.875
7	female	43	164	58	21.6	50	4	70	126	138	156	6	13	13	14	1.5	4.5	10.7	3.5	71	127	145	150	6	11	13	13	1.7	0.8	3.7	4.5	114	112	40	37	35	38	38	38	0.887	0.887	0.817	0.8	0.857	0.837	0.845	0.842
8	male	42	176	72	23.2	50	2	80	152	151	156	8	9	9	9	1.7	1.8	2.9	2.6	79	154	156	156	6	11	11	11	1.3	1.8	3.8	5.3	117	115	39	38	38	40	39	38	0.812	0.708	0.765	0.78	0.798	0.768	0.823	0.833
9	female	29	165	56	20.6	30	2	75	150	152	153	6	11	11	11	1.6	3.4	3.5	2.8	77	128	147	152	9	11	11	11	3.5	3	2.6	3.1	119	117	40	36	41	39	38	42	0.747	0.837	0.807	0.79	0.892	0.88	0.842	0.864
10	female	45	171	57	19.4	60	9	74	156	165	160	6	13	13	15	3.3	2.9	0.9	1.1	80	159	158	163	9	11	13	15	2	2.5	1.3	0.9	139	142	47	49	46	46	48	45	0.793	0.783	0.779	0.767	0.807	0.828	0.843	0.852
11	female	39	153	48	20.5	50	2	56	124	126	138	6	10	12	13	2.1	4.3	7.4	4.5	65	125	125	138	6	7	9	12	3.6	2.8	8.4	3.4	118	117	39	38	40	41	38	39	0.707	0.702	0.672	0.62	0.757	0.695	0.737	0.722
12	female	27	183	45	18.3	15	1.5	72	170	173	184	9	12	14	16	1.6	4.7	7.4	5.9	79	179	183	184	9	12	13	14	1	3.1	5.3	1	127	130	43	43	44	42	42	43	0.802	0.86	0.893	0.842	0.852	0.907	0.896	0.848
13	female	44	158	58	23.2	30	16	64	150	153	164	11	13	13	13	5.4	3.5	2.6	2.2	69	157	155	169	11	13	13	15	1.9	3	6	2.8	130	131	42	40	49	42	41	48	0.842	0.842	0.84	0.808	0.802	0.853	0.763	0.797
14	male	38	170	65	22.4	45	6	80	160	168	170	9	13	13	13	1	1.9	3.3	3.1	68	153	158	165	9	11	11	12	4.5	2.9	3	3.4	110	112	36	36	40	36	35	39	0.798	0.812	0.742	0.765	0.718	0.762	0.78	0.76
15	male	42	180	68.5	21.1	70	6	57	114	115	123	13	13	14	15	1.7	1.4	2.9	2.7	61	116	117	113	13	15	15	16	1.6	4.3	1.2	3.2	107	109	37	35	37	36	34	37	0.86	0.74	0.722	0.742	0.868	0.772	0.785	0.767
16	male	20	186	81	23.4	20	5	79	164	167	167	8	13	15	19	1.9	3.1	2.9	5.7	75	157	158	157	10	13	14	18	2.4	4.1	5.3	1.8	101	107	34	37	36	33	34	34	0.875	0.8	0.838	0.847	0.845	0.887	0.837	0.847
17	female	44	160	56	21.8	35	7.5	75	126	129	139	11	11	13	13	1.5	3.4	2.7	4.5	76	129	136	145	11	11	13	13	2	1.3	0.8	2.7	133	135	44	45	46	45	43	45	0.808	0.765	0.725	0.788	0.823	0.805	0.82	0.832
18	female	32	160	48.5	18.9	5	3	92	176	183	178	6	13	15	19	1.2	7.8	5.3	3.3	89	176	183	174	9	11	13	15	1.7	7.2	4.4	2.1	151	150	46	59	45	47	60	44	0.79	0.833	0.792	0.78	0.83	0.802	0.795	0.797
